# Supplementary material for: Human infections with Dermatophilus sp.: travel-associated first case and a local cluster in the context of emerging European outbreaks, Basel, Switzerland, 2025 to 2026
Source: Euro Surveill. 2026 Jul 23;31(29):2600552. doi: 10.2807/1560-7917.ES.2026.31.29.2600552 (PMC13402898; doi:10.2807/1560-7917.ES.2026.31.29.2600552)
Supplement: SupplementaryTables [file 26-00552_KELLER_Supplementary_Tables.xlsx]

## Sheet: SNP distance matrix
SNP Distance Matrix
Disclaimer: This supplementary material is hosted by Eurosurveillance as supporting information alongside the article "Human infections with Dermatophilus sp.: travel-associated index case and a local cluster in the context of emerging European outbreaks, Basel, Switzerland, 2025 to 2026", on behalf of the authors, who remain responsible for the accuracy and appropriateness of the content. The sa…
	CH Patient 1	CH Patient 2	CH Patient 3	CH Patient 4	CH Patient 5	CH Patient 6	FR Patient 1	FR Patient 2	FR Patient 3	FR Patient 4	FR Patient 5	FR Patient 6	FR Patient 7	FR Patient 8
CH Patient 1	0	2	3	3	4	5	3	4	4	3	3	3	5	3
CH Patient 2	2	0	3	3	4	5	3	4	4	3	3	3	5	3
CH Patient 3	3	3	0	0	1	2	2	3	1	0	0	0	2	2
CH Patient 4	3	3	0	0	1	2	2	3	1	0	0	0	2	2
CH Patient 5	4	4	1	1	0	3	3	4	2	1	1	1	3	3
CH Patient 6	5	5	2	2	3	0	4	5	3	2	2	2	4	4
FR Patient 1	3	3	2	2	3	4	0	3	3	2	2	2	4	2
FR Patient 2	4	4	3	3	4	5	3	0	4	3	3	3	5	1
FR Patient 3	4	4	1	1	2	3	3	4	0	1	1	1	1	3
FR Patient 4	3	3	0	0	1	2	2	3	1	0	0	0	2	2
FR Patient 5	3	3	0	0	1	2	2	3	1	0	0	0	2	2
FR Patient 6	3	3	0	0	1	2	2	3	1	0	0	0	2	2
FR Patient 7	5	5	2	2	3	4	4	5	1	2	2	2	0	4
FR Patient 8	3	3	2	2	3	4	2	1	3	2	2	2	4	0

## Sheet: ANI matrix
ANI Matrix
Disclaimer: This supplementary material is hosted by Eurosurveillance as supporting information alongside the article "Human infections with Dermatophilus sp.: travel-associated index case and a local cluster in the context of emerging European outbreaks, Basel, Switzerland, 2025 to 2026", on behalf of the authors, who remain responsible for the accuracy and appropriateness of the content. The sa…
	CH Patient 1	CH Patient 2	CH Patient 3	CH Patient 4	CH Patient 5	CH Patient 6	FR Patient 1	FR Patient 2	FR Patient 3	FR Patient 4	FR Patient 5	FR Patient 6	FR Patient 7	FR Patient 8	GCF_000429885.1	GCF_017584405.1	GCF_017584445.1	GCF_017584465.1	GCF_017584485.1	GCF_017584505.1	GCF_017584525.1	GCF_017584535.1	GCF_017584545.1	GCF_017584585.1	GCF_017584605.1	GCF_017584625.1	GCF_017584645.1	GCF_017584655.1	GCF_017584665.1	GCF_017584705.1	GCF_017584725.1	GCF_017584745.1	GCF_017584765.1	GCF_017584785.1	GCF_017584805.1	GCF_017584825.1	GCF_017584845.1	GCF_017584855.1	GCF_017584865.1	GCF_017584905.1	GCF_017584925.1	GCF_017584945.1	GCF_017584955.1	GCF_017584965.1	GCF_017585005.1	GCF_017585025.1	GCF_017585045.1	GCF_017585065.1	GCF_017585085.1
CH Patient 1
CH Patient 2	99.9837
CH Patient 3	99.9856	99.9846
CH Patient 4	99.9765	99.9785	99.9757
CH Patient 5	99.9861	99.9844	99.9862	99.9756
CH Patient 6	99.984	99.9831	99.9832	99.9747	99.9844
FR Patient 1	99.9828	99.9783	99.9824	99.974	99.9822	99.9829
FR Patient 2	99.9803	99.9754	99.9769	99.9679	99.9799	99.9745	99.9821
FR Patient 3	99.9847	99.9847	99.9836	99.9779	99.983	99.9865	99.9841	99.9792
FR Patient 4	99.9778	99.9767	99.9787	99.9748	99.9771	99.9749	99.9804	99.9756	99.9807
FR Patient 5	99.9689	99.9698	99.9736	99.9603	99.9675	99.9609	99.968	99.9792	99.9774	99.9695
FR Patient 6	99.969	99.9695	99.964	99.9608	99.965	99.9612	99.9695	99.9661	99.9715	99.9662	99.9613
FR Patient 7	99.9746	99.9743	99.9734	99.9783	99.9809	99.976	99.9805	99.974	99.9754	99.971	99.953	99.9642
FR Patient 8	99.9784	99.97	99.9774	99.9686	99.9785	99.9783	99.9748	99.9721	99.982	99.9727	99.9732	99.9736	99.9761
GCF_000429885.1	94.888	94.8358	94.8398	94.7944	94.8915	94.854	94.7953	94.8126	94.8062	94.8168	94.8146	94.8073	94.8076	94.7956
GCF_017584405.1	94.8029	94.6748	94.7269	94.6792	94.714	94.7196	94.6793	94.7046	94.6972	94.6845	94.6627	94.6491	94.6658	94.683	99.6952
GCF_017584445.1	94.7508	94.7125	94.7259	94.7425	94.7489	94.7327	94.7012	94.732	94.7365	94.7364	94.7228	94.6958	94.695	94.6729	99.6972	99.9254
GCF_017584465.1	94.7858	94.7007	94.7655	94.7159	94.7753	94.7601	94.7097	94.739	94.715	94.7268	94.753	94.706	94.6857	94.7418	99.7245	99.9368	99.9344
GCF_017584485.1	94.7909	94.6767	94.7101	94.664	94.7451	94.6913	94.6927	94.695	94.6845	94.6982	94.6767	94.694	94.6667	94.7104	99.7106	99.9214	99.9038	99.9257
GCF_017584505.1	94.7232	94.6785	94.7068	94.6908	94.7366	94.7276	94.6812	94.7019	94.7256	94.6998	94.7061	94.6384	94.7129	94.6868	99.6921	99.9259	99.8973	99.9207	99.9172
GCF_017584525.1	94.797	94.7122	94.74	94.6772	94.7319	94.7115	94.7002	94.7171	94.7191	94.688	94.6742	94.6538	94.6868	94.7437	99.6996	99.9146	99.9117	99.9196	99.9067	99.9074
GCF_017584535.1	98.4694	98.4418	98.4341	98.4137	98.4568	98.4726	98.4567	98.4599	98.4257	98.4469	98.4263	98.4331	98.4396	98.4513	94.8194	94.8028	94.7871	94.8433	94.8379	94.7916	94.8597
GCF_017584545.1	94.7176	94.6782	94.6965	94.6311	94.7323	94.6946	94.6454	94.6849	94.6365	94.6611	94.6388	94.6229	94.6278	94.6554	99.7103	99.9203	99.9087	99.9279	99.9213	99.917	99.8999	94.7603
GCF_017584585.1	98.4385	98.4146	98.4115	98.3746	98.4334	98.4059	98.4216	98.4208	98.4231	98.3868	98.387	98.389	98.4133	98.4082	94.8416	94.8476	94.8367	94.8673	94.8244	94.8508	94.8541	99.9161	94.8299
GCF_017584605.1	94.7956	94.6897	94.6844	94.6782	94.7459	94.7594	94.7287	94.7409	94.7046	94.6946	94.7372	94.7028	94.7037	94.7047	99.711	99.9176	99.9166	99.9229	99.9088	99.9048	99.9226	94.8204	99.9216	94.8391
GCF_017584625.1	94.7481	94.6944	94.7294	94.7002	94.7239	94.7302	94.6712	94.6895	94.686	94.7241	94.6431	94.6941	94.6668	94.6455	99.7003	99.9151	99.9042	99.902	99.8951	99.8937	99.9192	94.8072	99.8874	94.8406	99.9084
GCF_017584645.1	98.4913	98.4269	98.4391	98.4304	98.4439	98.4235	98.4298	98.429	98.4159	98.4208	98.4182	98.4206	98.426	98.4299	94.846	94.8878	94.8576	94.8457	94.8337	94.8544	94.8546	99.9075	94.8713	99.9201	94.823	94.8579
GCF_017584655.1	94.7755	94.6725	94.7307	94.6557	94.7238	94.7383	94.6538	94.6846	94.6621	94.6855	94.6647	94.6514	94.676	94.711	99.6985	99.9156	99.9084	99.9031	99.9057	99.8982	99.9186	94.8231	99.8993	94.8292	99.9156	99.9159	94.8231
GCF_017584665.1	94.7445	94.6822	94.7101	94.6525	94.7381	94.7178	94.6817	94.7122	94.6785	94.665	94.651	94.6196	94.6709	94.6594	99.6957	99.8931	99.9001	99.902	99.889	99.9007	99.8852	94.8025	99.9057	94.8248	99.9119	99.8925	94.8577	99.902
GCF_017584705.1	94.7358	94.6833	94.6992	94.6423	94.7329	94.7176	94.6983	94.7229	94.679	94.6811	94.6888	94.6638	94.6765	94.6837	99.6902	99.9249	99.9144	99.9122	99.9067	99.9047	99.9054	94.8079	99.8994	94.8468	99.9087	99.9127	94.8914	99.9053	99.8875
GCF_017584725.1	94.8277	94.7341	94.8055	94.7673	94.7619	94.7565	94.7541	94.7192	94.7676	94.7756	94.732	94.7036	94.728	94.7173	99.6849	99.9073	99.9092	99.9174	99.8988	99.9037	99.9101	94.8723	99.903	94.8786	99.9206	99.909	94.8633	99.9139	99.9027	99.9094
GCF_017584745.1	94.791	94.6555	94.7025	94.665	94.709	94.7065	94.688	94.6905	94.6978	94.703	94.6779	94.6724	94.6629	94.6729	99.6908	99.9043	99.8853	99.9214	99.8994	99.8913	99.8971	94.8096	99.8956	94.8374	99.9013	99.8739	94.84	99.899	99.8721	99.9005	99.8993
GCF_017584765.1	94.7288	94.6526	94.724	94.6301	94.7431	94.6684	94.6847	94.6911	94.6564	94.6498	94.6235	94.6764	94.6439	94.6994	99.6876	99.9119	99.8908	99.9107	99.9017	99.8946	99.9092	94.8074	99.8996	94.8472	99.9005	99.8926	94.8838	99.9137	99.8956	99.8967	99.9271	99.8964
GCF_017584785.1	94.7462	94.6644	94.6851	94.6427	94.7222	94.6987	94.7167	94.6869	94.6908	94.6992	94.6907	94.6783	94.6496	94.654	99.695	99.9108	99.9001	99.9244	99.9125	99.8999	99.9044	94.8019	99.9073	94.821	99.9047	99.8843	94.8423	99.9047	99.9012	99.9026	99.9127	99.9238	99.9084
GCF_017584805.1	94.7875	94.733	94.7005	94.6858	94.7418	94.7185	94.7343	94.7513	94.7302	94.7048	94.7074	94.6972	94.7302	94.7192	99.701	99.9081	99.9098	99.9188	99.8992	99.8983	99.8931	94.8531	99.9036	94.8682	99.8988	99.8796	94.8312	99.8962	99.9034	99.9111	99.8981	99.9024	99.8942	99.9079
GCF_017584825.1	94.7417	94.6808	94.7398	94.6527	94.7519	94.7141	94.6785	94.7217	94.682	94.686	94.659	94.676	94.6599	94.7178	99.6945	99.9199	99.9054	99.916	99.9047	99.8925	99.9035	94.8384	99.9068	94.8831	99.9125	99.9063	94.8942	99.9039	99.9076	99.9063	99.9191	99.8981	99.9015	99.903	99.8911
GCF_017584845.1	94.7302	94.7013	94.704	94.7023	94.7283	94.7147	94.6586	94.6686	94.6955	94.6683	94.6288	94.654	94.6454	94.646	99.7104	99.9228	99.9132	99.922	99.9092	99.902	99.9178	94.8216	99.9117	94.8696	99.9209	99.9253	94.8405	99.9341	99.9202	99.9141	99.9207	99.9049	99.9137	99.9053	99.9014	99.9167
GCF_017584855.1	98.4598	98.4193	98.4192	98.4162	98.4341	98.4041	98.4291	98.4069	98.4315	98.4091	98.4094	98.3919	98.4154	98.4327	94.8561	94.8604	94.8443	94.8915	94.8113	94.8616	94.8585	99.9126	94.8395	99.9309	94.8518	94.8052	99.9198	94.8531	94.8306	94.8596	94.8743	94.8375	94.8453	94.8359	94.856	94.8709	94.8483
GCF_017584865.1	98.4534	98.441	98.4286	98.3918	98.4561	98.4313	98.4439	98.4496	98.4388	98.4226	98.4207	98.4184	98.427	98.4493	94.831	94.8091	94.8292	94.8459	94.8041	94.8204	94.8573	99.9212	94.7796	99.921	94.8149	94.8386	99.9265	94.8481	94.8248	94.8385	94.8553	94.8328	94.8248	94.8105	94.8206	94.8409	94.8284	99.939
GCF_017584905.1	94.7706	94.6541	94.7107	94.6584	94.7204	94.7054	94.6599	94.6864	94.647	94.6797	94.6558	94.6721	94.6418	94.741	99.6965	99.9164	99.906	99.9245	99.9179	99.9125	99.9115	94.8014	99.9073	94.817	99.92	99.903	94.8666	99.9072	99.8912	99.9155	99.9121	99.9208	99.8988	99.9256	99.9123	99.9084	99.9014	94.8387	94.8051
GCF_017584925.1	94.7477	94.6835	94.7063	94.6985	94.7058	94.7109	94.7071	94.666	94.713	94.6865	94.6921	94.7115	94.675	94.6734	99.6685	99.9069	99.9065	99.9059	99.8964	99.8989	99.8936	94.8271	99.8978	94.8684	99.8988	99.91	94.8085	99.8951	99.8915	99.9113	99.8945	99.9081	99.899	99.9202	99.8937	99.895	99.9078	94.8495	94.8627	99.9175
GCF_017584945.1	94.7106	94.7243	94.7114	94.684	94.7153	94.7303	94.6689	94.6679	94.6932	94.6977	94.6345	94.6491	94.6519	94.6518	99.6789	99.9256	99.9148	99.9274	99.906	99.897	99.9083	94.8175	99.8966	94.8627	99.9008	99.9077	94.8518	99.8968	99.8866	99.9135	99.9104	99.9085	99.8992	99.9164	99.9009	99.8943	99.9174	94.8557	94.8235	99.9112	99.9209
GCF_017584955.1	94.7256	94.6472	94.7484	94.642	94.734	94.6919	94.6605	94.701	94.6264	94.6653	94.6337	94.6712	94.6544	94.6845	99.6832	99.918	99.8957	99.9171	99.8992	99.8984	99.8778	94.8229	99.9027	94.8538	99.8966	99.8915	94.8317	99.8863	99.8898	99.9031	99.9	99.9106	99.8991	99.92	99.9	99.8964	99.8864	94.8369	94.8046	99.915	99.9035	99.888
GCF_017584965.1	94.7392	94.6878	94.6749	94.6682	94.7021	94.7078	94.6921	94.6698	94.7069	94.6804	94.6621	94.6278	94.668	94.6447	99.7017	99.9173	99.9032	99.9112	99.8923	99.8974	99.8893	94.7842	99.9086	94.8174	99.902	99.899	94.8534	99.8969	99.8946	99.9073	99.8942	99.9228	99.8985	99.9121	99.8892	99.9048	99.8996	94.8218	94.7942	99.9089	99.9138	99.9143	99.8961
GCF_017585005.1	94.7732	94.6819	94.7003	94.6813	94.734	94.7317	94.6906	94.6908	94.6964	94.7078	94.6641	94.6432	94.6956	94.6829	99.6804	99.9062	99.9108	99.9098	99.8943	99.8942	99.8965	94.8216	99.9	94.8557	99.897	99.8873	94.8496	99.8907	99.9005	99.9028	99.8961	99.8969	99.8811	99.9025	99.8928	99.9016	99.8964	94.8758	94.8248	99.9061	99.9177	99.9146	99.8981	99.9143
GCF_017585025.1	94.7378	94.6434	94.7056	94.6638	94.7026	94.7029	94.6943	94.648	94.6496	94.674	94.6623	94.6932	94.6678	94.6497	99.6631	99.9136	99.8946	99.9121	99.9034	99.9018	99.9082	94.8036	99.9022	94.8447	99.9102	99.8981	94.8533	99.9106	99.8948	99.9164	99.9041	99.9195	99.9208	99.9264	99.8971	99.9065	99.9135	94.8247	94.8431	99.9204	99.9222	99.9242	99.9266	99.9248	99.9088
GCF_017585045.1	98.4462	98.4458	98.4408	98.4023	98.4572	98.4193	98.4209	98.4466	98.4095	98.4125	98.3981	98.4037	98.4198	98.4211	94.8279	94.8198	94.8207	94.8587	94.8199	94.8594	94.8608	99.9134	94.7897	99.9174	94.8258	94.8031	99.9027	94.8758	94.8198	94.8071	94.8815	94.7925	94.8513	94.793	94.8173	94.8369	94.8366	99.9223	99.9291	94.7989	94.838	94.8368	94.8508	94.7832	94.8552	94.8414
GCF_017585065.1	98.4691	98.4198	98.4541	98.4225	98.4352	98.4166	98.4253	98.4292	98.4239	98.406	98.4225	98.4198	98.4143	98.4378	94.8051	94.8217	94.8135	94.7898	94.8076	94.8218	94.815	99.9169	94.8217	99.893	94.833	94.8267	99.9094	94.7707	94.7853	94.8436	94.8197	94.816	94.8362	94.823	94.8253	94.8317	94.7967	99.9111	99.9121	94.8219	94.7921	94.7991	94.766	94.8007	94.8326	94.8013	99.8932
GCF_017585085.1	94.7492	94.6522	94.6623	94.6291	94.7198	94.6689	94.6713	94.6629	94.7118	94.6523	94.6671	94.6444	94.659	94.6301	99.6844	99.9276	99.9139	99.9307	99.9052	99.894	99.9109	94.8125	99.9043	94.8404	99.9012	99.8967	94.8299	99.9059	99.8821	99.9126	99.8991	99.9182	99.9006	99.9159	99.898	99.9019	99.9109	94.7995	94.7877	99.9249	99.9268	99.9195	99.9028	99.9236	99.9033	99.9282	94.7829	94.7935
GCF_017585105.1	94.7462	94.6921	94.7149	94.6609	94.7372	94.7188	94.6703	94.6645	94.6752	94.6844	94.636	94.6305	94.6651	94.6837	99.6887	99.9032	99.9004	99.9087	99.9086	99.8952	99.8988	94.7598	99.8798	94.8146	99.8969	99.9006	94.8216	99.8999	99.8797	99.9097	99.9043	99.9082	99.906	99.9148	99.9111	99.8924	99.9099	94.797	94.7775	99.9276	99.9045	99.9142	99.9141	99.913	99.89	99.9174	94.7723	94.8174	99.909
GCF_017585125.1	94.7634	94.6773	94.6841	94.6786	94.7372	94.7081	94.7191	94.7441	94.7432	94.7056	94.6987	94.6845	94.6888	94.6543	99.6796	99.9246	99.9094	99.9227	99.9084	99.8989	99.8941	94.8091	99.8989	94.8223	99.9037	99.8801	94.8127	99.8945	99.8945	99.9129	99.915	99.9165	99.9059	99.9228	99.9153	99.898	99.8931	94.8255	94.7957	99.9196	99.9157	99.9092	99.9239	99.8875	99.9	99.9296	94.8096	94.8374	99.9257
GCF_017585145.1	94.7459	94.6848	94.6983	94.6855	94.7351	94.7388	94.6923	94.6988	94.6911	94.6892	94.677	94.6909	94.6824	94.7203	99.6935	99.9154	99.8988	99.9171	99.9103	99.8929	99.906	94.8346	99.8916	94.8748	99.9113	99.9163	94.8556	99.9193	99.8887	99.9022	99.9072	99.8968	99.9139	99.8877	99.9077	99.9266	99.9149	94.849	94.83	99.9121	99.8848	99.8976	99.8914	99.8872	99.8901	99.8966	94.8238	94.8128	99.8996
GCF_017585155.1	98.4565	98.3966	98.4361	98.3999	98.438	98.4214	98.418	98.4274	98.4162	98.4241	98.3893	98.4162	98.4006	98.4347	94.8205	94.8396	94.8269	94.8547	94.8261	94.8434	94.8277	99.9154	94.8277	99.9224	94.8584	94.8374	99.9243	94.8185	94.8107	94.8745	94.8503	94.8276	94.8266	94.8047	94.8539	94.8614	94.8135	99.9164	99.9126	94.8291	94.7865	94.8248	94.7892	94.8364	94.812	94.8535	99.9105	99.8987	94.8542
GCF_017585185.1	94.7645	94.6806	94.7183	94.6971	94.7589	94.7215	94.7001	94.7387	94.6855	94.6914	94.709	94.6824	94.6893	94.7046	99.6987	99.9355	99.9228	99.92	99.9156	99.9149	99.9265	94.8294	99.9209	94.8635	99.9319	99.904	94.8515	99.921	99.9022	99.9159	99.9233	99.9044	99.9197	99.9061	99.9077	99.9136	99.9297	94.8636	94.8179	99.9176	99.894	99.9016	99.9106	99.9028	99.8909	99.9043	94.8263	94.8548	99.9002
GCF_017585205.1	98.507	98.4598	98.5023	98.4616	98.4859	98.485	98.475	98.4738	98.4678	98.4513	98.4691	98.4767	98.4612	98.4831	94.8601	94.8516	94.8412	94.8975	94.853	94.8342	94.8515	99.9093	94.8668	99.8978	94.8743	94.8564	99.9258	94.8331	94.8105	94.8677	94.8646	94.8581	94.8513	94.8394	94.8806	94.8829	94.8315	99.9138	99.9258	94.8396	94.8152	94.8228	94.8241	94.8184	94.8538	94.8392	99.8857	99.9041	94.8379
GCF_900187045.1	94.8696	94.8173	94.8392	94.8278	94.8502	94.8551	94.7979	94.8165	94.8254	94.8069	94.7924	94.7795	94.787	94.8169	99.9958	99.6891	99.7091	99.7035	99.6962	99.6893	99.6837	94.8573	99.7048	94.8583	99.7073	99.6875	94.8916	99.6839	99.6797	99.6751	99.6984	99.6807	99.6729	99.6935	99.6956	99.6804	99.6967	94.8722	94.8694	99.6794	99.6814	99.6667	99.6722	99.6824	99.6864	99.6786	94.826	94.83	99.6686
GCF_900447215.1	98.9979	98.9561	99.0055	98.9412	99.0071	98.9716	98.9718	98.9798	98.9605	98.9462	98.9618	98.9517	98.9578	98.9733	94.8637	94.7494	94.732	94.7326	94.742	94.7301	94.72	98.3336	94.796	98.2738	94.7829	94.7085	98.3212	94.7157	94.7287	94.7736	94.7353	94.7573	94.6952	94.7373	94.7413	94.7637	94.6986	98.291	98.3144	94.7519	94.6564	94.7077	94.6883	94.7039	94.7314	94.6862	98.314	98.3151	94.6699
[truncated: 8 more columns]
